# Supplementary material for: TFOFinder: Python program for identifying purine-only double-stranded stretches in the predicted secondary structure(s) of RNA targets
Source: PLoS Comput Biol. 2023 Aug 25;19(8):e1011418. doi: 10.1371/journal.pcbi.1011418 (PMC10484449; doi:10.1371/journal.pcbi.1011418)
Supplement: S1 Table. D — (XLSX) [file pcbi.1011418.s001.xlsx]

## Sheet: Sheet1
S1 Table. D. melanogaster unique transcripts with the potential of forming at least one R12 double-stranded region, identified using RNAMotif.
Number	Length	Name	FlyBase Gene ID
1	486	lncRNA:CR44598-RA	FBgn0265809
2	1297	lncRNA:CR44619-RA	FBgn0265830
3	1641	CR43972-RA	FBgn0264703
4	1899	Snp-RD	FBgn0265192
5	2122	qkr58E-1-RC	FBgn0022986
6	2172	CG9776-RB	FBgn0027866
7	2306	CG6294-RB	FBgn0030640
8	2452	Rbp1-like-RB	FBgn0030479
9	2551	CG6294-RA	FBgn0030640
10	2551	CG6299-RB	FBgn0030641
11	2554	CG32052-RD	FBgn0044328
12	2565	CG32052-RE	FBgn0044328
13	2903	Dsp1-RD	FBgn0278608
14	2996	repo-RA	FBgn0011701
15	3643	eag-RE	FBgn0000535
16	3649	eag-RC	FBgn0000535
17	3652	CG44422-RF	FBgn0265595
18	3670	eag-RF	FBgn0000535
19	3758	lncRNA:CR44662-RA	FBgn0265873
20	3915	Dsp1-RB	FBgn0278608
21	3953	amn-RA	FBgn0086782
22	3990	Dsp1-RA	FBgn0278608
23	4031	kirre-RC	FBgn0028369
24	4055	kirre-RD	FBgn0028369
25	4139	Hex-A-RC	FBgn0001186
26	4159	CG12075-RD	FBgn0030065
27	4195	CG12075-RB	FBgn0030065
28	4240	Dsp1-RE	FBgn0278608
29	4257	hig-RC	FBgn0010114
30	4332	hig-RD	FBgn0010114
31	4366	kirre-RE	FBgn0028369
32	4394	CG44422-RA	FBgn0265595
33	4405	CG8034-RA	FBgn0031011
34	4471	mthl1-RA	FBgn0030766
35	4509	spoon-RC	FBgn0263987
36	4511	Dsp1-RC	FBgn0278608
37	4525	Drak-RC	FBgn0052666
38	4588	CG15760-RB	FBgn0030508
39	4754	lncRNA:CR44754-RA	FBgn0265967
40	4837	dpr8-RB	FBgn0052600
41	4847	Drak-RD	FBgn0052666
42	4953	kirre-RG	FBgn0028369
43	4958	dpr8-RA	FBgn0052600
44	5083	mthl1-RB	FBgn0030766
45	5390	bi-RE	FBgn0000179
46	5402	bi-RD	FBgn0000179
47	5433	kirre-RB	FBgn0028369
48	5496	RSG7-RB	FBgn0024941
49	5518	ovo-RC	FBgn0003028
50	5533	CG43736-RG	FBgn0263993
51	5570	Hs3st-A-RA	FBgn0053147
52	5590	Frq1-RE	FBgn0030897
53	5594	Frq1-RD	FBgn0030897
54	5613	bi-RG	FBgn0000179
55	5685	CG42260-RA	FBgn0259145
56	5685	CG42260-RE	FBgn0259145
57	5686	Frq1-RB	FBgn0030897
58	5724	Hs3st-A-RB	FBgn0053147
59	5732	Frq1-RC	FBgn0030897
60	5815	CG43736-RF	FBgn0263993
61	5934	CG12535-RF	FBgn0029657
62	5946	ovo-RA	FBgn0003028
63	5948	ovo-RD	FBgn0003028
64	5977	kirre-RF	FBgn0028369
65	6102	CG42260-RD	FBgn0259145
66	6606	ovo-RB	FBgn0003028
67	6763	ovo-RE	FBgn0003028
68	6786	Sh-RI	FBgn0003380
69	6816	CG11000-RC	FBgn0263353
70	6951	Zdhhc8-RD	FBgn0085478
71	7047	CG14441-RA	FBgn0029895
72	7244	BRWD3-RA	FBgn0011785
73	7264	CG42260-RB	FBgn0259145
74	7387	CG43736-RI	FBgn0263993
75	7521	dnc-RR	FBgn0000479
76	7668	CG43736-RL	FBgn0263993
77	7705	CG44422-RD	FBgn0265595
78	8094	B4-RC	FBgn0023407
79	8223	br-RA	FBgn0283451
80	8328	dnc-RQ	FBgn0000479
81	8691	dnc-RT	FBgn0000479
82	9166	Myc-RB	FBgn0262656
83	9215	eag-RA	FBgn0000535
84	9455	eag-RG	FBgn0000535
85	9456	dnc-RU	FBgn0000479
86	9497	eag-RD	FBgn0000535
87	9503	eag-RB	FBgn0000535
88	9576	dnc-RS	FBgn0000479
89	9717	Octalpha2R-RC	FBgn0038653
90	9804	Octalpha2R-RA	FBgn0038653
91	9804	Octalpha2R-RB	FBgn0038653
92	9822	br-RL	FBgn0283451
93	10159	dnc-RP	FBgn0000479
94	10706	lncRNA:CR43314-RD	FBgn0263019
95	11128	dnc-RN	FBgn0000479
96	12088	brat-RC	FBgn0010300
97	12181	Sh-RC	FBgn0003380
98	13753	Dora-RB	FBgn0085430
99	14496	Smr-RF	FBgn0265523
100	14745	rg-RM	FBgn0266098
101	15201	Smr-RG	FBgn0265523
102	15534	rg-RN	FBgn0266098
103	15770	RyR-RB	FBgn0011286
104	15770	RyR-RD	FBgn0011286
105	15788	RyR-RF	FBgn0011286
106	15811	RyR-RJ	FBgn0011286
107	15812	RyR-RA	FBgn0011286
108	15847	RyR-RC	FBgn0011286
109	15871	RyR-RI	FBgn0011286
110	15981	rg-RL	FBgn0266098
111	16003	RyR-RE	FBgn0011286
112	16042	RyR-RH	FBgn0011286
113	16056	RyR-RG	FBgn0011286
114	16076	CG15465-RA	FBgn0029746
115	16076	rg-RR	FBgn0266098
116	16491	rg-RQ	FBgn0266098
117	17173	CG34417-RW	FBgn0085446
118	17444	CG34417-RL	FBgn0085446
119	17795	CG34417-RH	FBgn0085446
120	19353	CG15465-RB	FBgn0029746
121	19353	rg-RP	FBgn0266098
122	20324	lncRNA:CR46003-RB	FBgn0267665
123	21024	lncRNA:CR46003-RA	FBgn0267665
